# Supplementary material for: A Convenient Synthesis of Short α-/β-Mixed Peptides as Potential α-Amylase Inhibitors
Source: Molecules. 2024 Aug 26;29(17):4028. doi: 10.3390/molecules29174028 (PMC11396456; doi:10.3390/molecules29174028)
Supplement: Supplementary file 1 [file molecules-29-04028-s001.zip]

Archive with 1 entries (1 files):
- molecules-3133936-supplementary.pdf
